# Supplementary material for: Family-based NGS panel testing of cardiopathies and arrhythmic syndromes
Source: Front Genet. 2025 Nov 3;16:1677311. doi: 10.3389/fgene.2025.1677311 (PMC12640736; doi:10.3389/fgene.2025.1677311)
Supplement: Supplementary file 2 [file Table1.xlsx]

## Sheet: Tab. S1
Table S1: Summary table of the clinical and genetic data from seven families that exhibit clinically significant or suspicious sequence variants
Family number	Family status	YOB	Gender	Diagnosis	Diagnosis comments	Phenotype present (YES/NO)	Type of analysis	Gene 1	Variant 1 (description using nomenclature Human Genome Variation Society)	Genomic position, hg38	Final variant 1 classification	ClinVar NCBI variant 1 classification	dbSNP variant 1 classification	in silico analysis - Franklin by Genoox variant 1 ACMG classification	in silico analysis - Varsome premium variant 1 ACMG classification	ACMG items variant 1	GnomAD variant 1 (%)	Zygozity of variant 1	Inheritance (OMIM)	Gene 2	Variant 2 (description using nomenclature Human Genome Variation Society)	Genomic position, hg38	Final variant 2 classification	ClinVar NCBI variant 2 classification	dbSNP variant 2 classification	in silico analysis - Franklin by Genoox variant 2 ACMG classification	in silico analysis - Varsome premium variant 2 ACMG classification	ACMG items variant 2	GnomAD variant 2 (%)	Zygozity of variant 2	Inheritance (OMIM)	Gene 3	Variant 3 (description using nomenclature Human Genome Variation Society)	Genomic position, hg38	Final variant 3 classification	ClinVar NCBI variant 3 classification	dbSNP variant 3 classification	in silico analysis - Franklin by Genoox variant 3 ACMG classification	in silico analysis - Varsome premium variant 3 ACMG classification	ACMG items variant 3	GnomAD variant 3 (%)	Zygozity of variant 3	Inheritance (OMIM)
1	proband	91	M	FVF	after CPR; ICD	YES	NGS	CACNA1C	NM_000719.7(CACNA1C):c.2311G>A (p.Glu771Lys)	NC_000012.12:g.2584589G>A	VUS	-	-	VUS	VUS	PM2 PP3 PP2	-	HET	AD	ACTC1	NM_005159.5(ACTC1):c.329C>T (p.Ala110Val)	NC_000015.10:g.34793370C>T	VUS	VUS	VUS	VUS	Likely pathogenic	PM2 PP3 PM1 PP2	-	HET	AD
1	brother	93	M	Not affected		NO	NGS	CACNA1C	NM_000719.7(CACNA1C):c.2311G>A (p.Glu771Lys)	NC_000012.12:g.2584589G>A	VUS	-	-	VUS	VUS	PM2 PP3 PP2	-	HET	AD	ACTC1	NM_005159.5(ACTC1):c.329= (p.Ala110=)	NC_000015.10:g.34793370=	-	-	-	-	-	-	-	WT	-
1	sister	00	F	Not affected		NO	NGS	CACNA1C	NM_000719.7(CACNA1C):c.2311G>A (p.Glu771Lys)	NC_000012.12:g.2584589G>A	VUS	-	-	VUS	VUS	PM2 PP3 PP2	-	HET	AD	ACTC1	NM_005159.5(ACTC1):c.329= (p.Ala110=)	NC_000015.10:g.34793370=	-	-	-	-	-	-	-	WT	-
1	father	70	M	HCM, NSVT		YES	NGS	CACNA1C	NM_000719.7(CACNA1C):c.2311G>A (p.Glu771Lys)	NC_000012.12:g.2584589G>A	VUS	-	-	VUS	VUS	PM2 PP3 PP2	-	HET	AD	ACTC1	NM_005159.5(ACTC1):c.329C>T (p.Ala110Val)	NC_000015.10:g.34793370C>T	VUS	VUS	VUS	VUS	Likely pathogenic	PM2 PP3 PM1 PP2	-	HET	AD
1	mother	73	F	Not affected		NO	NGS	CACNA1C	NM_000719.7(CACNA1C):c.2311= (p.Glu771=)	NC_000012.12:g.2584589=	-	-	-	-	-	-	-	WT	-	ACTC1	NM_005159.5(ACTC1):c.329= (p.Ala110=)	NC_000015.10:g.34793370=	-	-	-	-	-	-	-	WT	-
1	paternal grandmother	44	F	LQTS, BrS, ST, MR		YES	NGS	CACNA1C	NM_000719.7(CACNA1C):c.2311G>A (p.Glu771Lys)	NC_000012.12:g.2584589G>A	VUS	-	-	VUS	VUS	PM2 PP3 PP2	-	HET	AD	ACTC1	NM_005159.5(ACTC1):c.329= (p.Ala110=)	NC_000015.10:g.34793370=	-	-	-	-	-	-	-	WT	-
1	paternal cousin once removed		F	LQTS		YES	NA	CACNA1C	NM_000719.7(CACNA1C):c.2311G>A (p.Glu771Lys)	NC_000012.12:g.2584589G>A	VUS	-	-	VUS	VUS	PM2 PP3 PP2	-	HET	AD	ACTC1	NM_005159.5(ACTC1):c.329= (p.Ala110=)	NC_000015.10:g.34793370=	-	-	-	-	-	-	-	WT	-
2	proband	12	M	BAV, cryptorchidism		YES	NGS	RBM20	NM_001134363.3(RBM20):c.1900C>T (p.Arg634Trp)	NC_000010.11:g.110812297C>T	Pathogenic	Pathogenic	Pathogenic	Pathogenic	Pathogenic	PS4 PM2 PM5 PM1 PS3 PP1 PP5	-	HET	AD	ANK2	NM_001148.6(ANK2):c.10057= (p.Pro3353=)	NC_000004.12:g.113358675=	-	-	-	-	-	-	-	WT	-	JUP	NM_002230.4(JUP):c.1379= (p.Arg460=)	NC_000017.11:g.41763101=	-	-	-	-	-	-	-	WT	-
2	mother	80	F	DCM	died at the age of 37	YES	NGS	RBM20	NM_001134363.3(RBM20):c.1900C>T (p.Arg634Trp)	NC_000010.11:g.110812297C>T	Pathogenic	Pathogenic	Pathogenic	Pathogenic	Pathogenic	PS4 PM2 PM5 PM1 PS3 PP1 PP5	-	HET	AD	ANK2	NM_001148.6(ANK2):c.10057= (p.Pro3353=)	NC_000004.12:g.113358675=	-	-	-	-	-	-	-	WT	-	JUP	NM_002230.4(JUP):c.1379= (p.Arg460=)	NC_000017.11:g.41763101=	-	-	-	-	-	-	-	WT	-
2	father	67	M	Not affected		NO	NGS	RBM20	NM_001134363.3(RBM20):c.1900= (p.Arg634=)	NC_000010.11:g.110812297=	-	-	-	-	-	-	-	WT	-	ANK2	NM_001148.6(ANK2):c.10057= (p.Pro3353=)	NC_000004.12:g.113358675=	-	-	-	-	-	-	-	WT	-	JUP	NM_002230.4(JUP):c.1379= (p.Arg460=)	NC_000017.11:g.41763101=	-	-	-	-	-	-	-	WT	-
2	maternal grandfather	50	M	Not affected		NO	NGS	RBM20	NM_001134363.3(RBM20):c.1900= (p.Arg634=)	NC_000010.11:g.110812297=	-	-	-	-	-	-	-	WT	-	ANK2	NM_001148.6(ANK2):c.10057= (p.Pro3353=)	NC_000004.12:g.113358675=	-	-	-	-	-	-	-	WT	-	JUP	NM_002230.4(JUP):c.1379= (p.Arg460=)	NC_000017.11:g.41763101=	-	-	-	-	-	-	-	WT	-
2	maternal uncle	73	M	PVC, PAC		YES	NGS	RBM20	NM_001134363.3(RBM20):c.1900= (p.Arg634=)	NC_000010.11:g.110812297=	-	-	-	-	-	-	-	WT	-	ANK2	NM_001148.6(ANK2):c.10057C>G (p.Pro3353Ala)	NC_000004.12:g.113358675C>G	VUS	-	-	VUS	Likely benign	PM2 BP4	0.000004	HET	AD	JUP	NM_002230.4(JUP):c.1379= (p.Arg460=)	NC_000017.11:g.41763101=	-	-	-	-	-	-	-	WT	-
2	maternal aunt	73	F	SVT		YES	NGS	RBM20	NM_001134363.3(RBM20):c.1900= (p.Arg634=)	NC_000010.11:g.110812297=	-	-	-	-	-	-	-	WT	-	ANK2	NM_001148.6(ANK2):c.10057= (p.Pro3353=)	NC_000004.12:g.113358675=	-	-	-	-	-	-	-	WT	-	JUP	NM_002230.4(JUP):c.1379G>A (p.Arg460His)	NC_000017.11:g.41763101G>A	VUS	VUS	VUS	VUS	VUS	PM2	0.00006	HET	AD
2	maternal aunt	83	F	NSVT		YES	NGS	RBM20	NM_001134363.3(RBM20):c.1900= (p.Arg634=)	NC_000010.11:g.110812297=	-	-	-	-	-	-	-	WT	-	ANK2	NM_001148.6(ANK2):c.10057C>G (p.Pro3353Ala)	NC_000004.12:g.113358675C>G	VUS	-	-	VUS	Likely benign	PM2 BP4	0.000004	HET	AD	JUP	NM_002230.4(JUP):c.1379= (p.Arg460=)	NC_000017.11:g.41763101=	-	-	-	-	-	-	-	WT	-
2	maternal aunt	75	F	SVT		YES	NGS	RBM20	NM_001134363.3(RBM20):c.1900= (p.Arg634=)	NC_000010.11:g.110812297=	-	-	-	-	-	-	-	WT	-	ANK2	NM_001148.6(ANK2):c.10057= (p.Pro3353=)	NC_000004.12:g.113358675=	-	-	-	-	-	-	-	WT	-	JUP	NM_002230.4(JUP):c.1379G>A (p.Arg460His)	NC_000017.11:g.41763101G>A	VUS	VUS	VUS	VUS	VUS	PM2	0.00006	HET	AD
2	maternal uncle	77	M	PVC		YES	NGS	RBM20	NM_001134363.3(RBM20):c.1900= (p.Arg634=)	NC_000010.11:g.110812297=	-	-	-	-	-	-	-	WT	-	ANK2	NM_001148.6(ANK2):c.10057= (p.Pro3353=)	NC_000004.12:g.113358675=	-	-	-	-	-	-	-	WT	-	JUP	NM_002230.4(JUP):c.1379= (p.Arg460=)	NC_000017.11:g.41763101=	-	-	-	-	-	-	-	WT	-
3	proband	76	M	SCD, VT		YES	NGS	DSG2	NM_001943.5(DSG2):c.430G>A (p.Glu144Lys)	NC_000018.10:g.31521150G>A	VUS	VUS	VUS	VUS	VUS	PM2 BP6	0.0056	HET	AD/AR	JUP	NM_002230.4(JUP):c.1928= (p.Thr643=)	NC_000017.11:g.41757533=	-	-	-	-	-	-	-	WT	-
3	daughter	10	F	Palpitations		YES	NGS	DSG2	NM_001943.5(DSG2):c.430G>A (p.Glu144Lys)	NC_000018.10:g.31521150G>A	VUS	VUS	VUS	VUS	VUS	PM2 BP6	0.0056	HET	AD/AR	JUP	NM_002230.4(JUP):c.1928C>T (p.Thr643Ile)	NC_000017.11:g.41757533C>T	VUS	-	-	VUS	VUS	PM2 PP3	-	HET	AD/AR
3	wife	78	F	Not affected		NO	NGS	DSG2	NM_001943.5(DSG2):c.430= (p.Glu144=)	NC_000018.10:g.31521150=	-	-	-	-	-	-	-	WT	-	JUP	NM_002230.4(JUP):c.1928C>T (p.Thr643Ile)	NC_000017.11:g.41757533C>T	VUS	-	-	VUS	VUS	PM2 PP3	-	HET	AD/AR
3	mother	44	F	Arrhythmia		YES	NGS	DSG2	NM_001943.5(DSG2):c.430G>A (p.Glu144Lys)	NC_000018.10:g.31521150G>A	VUS	VUS	VUS	VUS	VUS	PM2 BP6	0.0056	HET	AD/AR	JUP	NM_002230.4(JUP):c.1928= (p.Thr643=)	NC_000017.11:g.41757533=	-	-	-	-	-	-	-	WT	-
3	father	28	M	Not affected		NO	NGS	DSG2	NM_001943.5(DSG2):c.430= (p.Glu144=)	NC_000018.10:g.31521150=	-	-	-	-	-	-	-	WT	-	JUP	NM_002230.4(JUP):c.1928= (p.Thr643=)	NC_000017.11:g.41757533=	-	-	-	-	-	-	-	WT	-
4	proband	72	F	LQTS, IVF	ICD	YES	NGS	KCNQ1	NM_000218.3 (KCNQ1):c.1343del (p.Pro448GlnfsTer18)	NC_000011.10:g.2588799del	Pathogenic	Pathogenic	Pathogenic	Pathogenic	Pathogenic	PVS1 PM2 PS4 PP5	0.0004	HET	AD/AR
4	daughter	99	F	LQTS, DM		YES	NGS	KCNQ1	NM_000218.3 (KCNQ1):c.1343del (p.Pro448GlnfsTer18)	NC_000011.10:g.2588799del	Pathogenic	Pathogenic	Pathogenic	Pathogenic	Pathogenic	PVS1 PM2 PS4 PP5	0.0004	HET	AD/AR
4	son	97	M	prolonged QT interval		YES	NGS	KCNQ1	NM_000218.3 (KCNQ1):c.1343del (p.Pro448GlnfsTer18)	NC_000011.10:g.2588799del	Pathogenic	Pathogenic	Pathogenic	Pathogenic	Pathogenic	PVS1 PM2 PS4 PP5	0.0004	HET	AD/AR
4	sister	71	F	Not affected		NO	NGS	KCNQ1	NM_000218.3 (KCNQ1):c.1343= (p.Pro448=)	NC_000011.10:g.2588799=	-	-	-	-	-	-	-	WT	-
5	proband	86	M	SCD, HCM, RVD	died	YES	NGS	ANK2	NM_001148.6(ANK2):c.10401C>G (p.Phe3467Leu)	NC_000004.12:g.113359019C>G	VUS	-	-	VUS	VUS	PM2	-	HET	AD	PLN	NM_002667.5(PLN):c.35T>C (p.Ile12Thr)	NC_000006.12:g.118558956T>C	VUS	VUS	VUS	VUS	VUS	PM2 PM1 PP3	0.0004	HET	AD/?
5	son	12	M	Not affected		NO	NGS	ANK2	NM_001148.6(ANK2):c.10401C>G (p.Phe3467Leu)	NC_000004.12:g.113359019C>G	VUS	-	-	VUS	VUS	PM2	-	HET	AD	PLN	NM_002667.5(PLN):c.35= (p.Ile12=)	NC_000006.12:g.118558956=	-	-	-	-	-	-	-	WT	-
5	son	08	M	Palpitations		YES	NGS	ANK2	NM_001148.6(ANK2):c.10401= (p.Phe3467=)	NC_000004.12:g.113359019=	-	-	-	-	-	-	-	WT	-	PLN	NM_002667.5(PLN):c.35= (p.Ile12=)	NC_000006.12:g.118558956=	-	-	-	-	-	-	-	WT	-
5	daughter	16	F	Not affected		NO	NGS	ANK2	NM_001148.6(ANK2):c.10401= (p.Phe3467=)	NC_000004.12:g.113359019=	-	-	-	-	-	-	-	WT	-	PLN	NM_002667.5(PLN):c.35= (p.Ile12=)	NC_000006.12:g.118558956=	-	-	-	-	-	-	-	WT	-
5	wife	85	F	Not affected		NO	NGS	ANK2	NM_001148.6(ANK2):c.10401= (p.Phe3467=)	NC_000004.12:g.113359019=	-	-	-	-	-	-	-	WT	-	PLN	NM_002667.5(PLN):c.35= (p.Ile12=)	NC_000006.12:g.118558956=	-	-	-	-	-	-	-	WT	-
6	proband	75	M	HCM, LVNC, Arrhythmia	died at the age of 40	YES	NGS	FHL1	NM_001449.5(FHL1):c.819T>A (p.Cys273Ter)	NC_000023.11:g.136210001T>A	VUS	-	-	Likely pathogenic	VUS	PVS1 PM2	-	HEM	XLD/XLR	SCN5A	NM_198056.3(SCN5A):c.4978= (p.Ile1660=)	NC_000003.12:g.38551394=	-	-	-	-	-	-	-	WT	-
6	brother	80	M	HCM, Palpitations		YES	NGS	FHL1	NM_001449.5(FHL1):c.819T>A (p.Cys273Ter)	NC_000023.11:g.136210001T>A	VUS	-	-	Likely pathogenic	VUS	PVS1 PM2	-	HEM	XLD/XLR	SCN5A	NM_198056.3(SCN5A):c.4978A>G (p.Ile1660Val)	NC_000003.12:g.38551394A>G	VUS	VUS/Likely pathogenic	VUS	Pathogenic	Likely pathogenic	PS4 PM2 PM1 PP3 PS3 BS2 PP5	0.003	HET	AD/AR
6	son	00	M	HTN		NO	NGS	FHL1	NM_001449.5(FHL1):c.819= (p.Cys273=)	NC_000023.11:g.136210001=	-	-	-	-	-	-	-	WT	-	SCN5A	NM_198056.3(SCN5A):c.4978= (p.Ile1660=)	NC_000003.12:g.38551394=	-	-	-	-	-	-	-	WT	-
6	son	09	M	Not affected		NO	NGS	FHL1	NM_001449.5(FHL1):c.819= (p.Cys273=)	NC_000023.11:g.136210001=	-	-	-	-	-	-	-	WT	-	SCN5A	NM_198056.3(SCN5A):c.4978= (p.Ile1660=)	NC_000003.12:g.38551394=	-	-	-	-	-	-	-	WT	-
6	wife	78	F	Not affected		NO	NGS	FHL1	NM_001449.5(FHL1):c.819= (p.Cys273=)	NC_000023.11:g.136210001=	-	-	-	-	-	-	-	WT	-	SCN5A	NM_198056.3(SCN5A):c.4978= (p.Ile1660=)	NC_000003.12:g.38551394=	-	-	-	-	-	-	-	WT	-
7	proband	77	M	VT, Arrhythmia	ICD	YES	NGS	SCN5A	NM_198056.3(SCN5A):c.2989G>A (p.Ala997Thr)	NC_000003.12:g.38581170G>A	VUS	VUS	VUS	VUS	VUS	PM2 PM5 PP5 BP6	0.0079	HET	AD/AR	PKP2	NM_004572.4(PKP2):c.2431C>G (p.Arg811Gly)	NC_000012.12:g.32796167C>G	VUS	VUS	-	VUS	VUS	PM2	-	HET	AD
7	mother	44	F	Not affected		NO	NGS	SCN5A	NM_198056.3(SCN5A):c.2989G>A (p.Ala997Thr)	NC_000003.12:g.38581170G>A	VUS	VUS	VUS	VUS	VUS	PM2 PM5 PP5 BP6	0.0079	HET	AD/AR	PKP2	NM_004572.4(PKP2):c.2431= (p.Arg811=)	NC_000012.12:g.32796167=	-	-	-	-	-	-	-	WT	-
7	father	42	M	Not affected		NO	NGS	SCN5A	NM_198056.3(SCN5A):c.2989= (p.Ala997=)	NC_000003.12:g.38581170=	-	-	-	-	-	-	-	WT	-	PKP2	NM_004572.4(PKP2):c.2431C>G (p.Arg811Gly)	NC_000012.12:g.32796167C>G	VUS	VUS	-	VUS	VUS	PM2	-	HET	AD
7	daughter	02	F	Not affected		NO	NGS	SCN5A	NM_198056.3(SCN5A):c.2989G>A (p.Ala997Thr)	NC_000003.12:g.38581170G>A	VUS	VUS	VUS	VUS	VUS	PM2 PM5 PP5 BP6	0.0079	HET	AD/AR	PKP2	NM_004572.4(PKP2):c.2431C>G (p.Arg811Gly)	NC_000012.12:g.32796167C>G	VUS	VUS	-	VUS	VUS	PM2	-	HET	AD
7	son	15	M	Not affected		NO	NGS	SCN5A	NM_198056.3(SCN5A):c.2989= (p.Ala997=)	NC_000003.12:g.38581170=	-	-	-	-	-	-	-	WT	-	PKP2	NM_004572.4(PKP2):c.2431C>G (p.Arg811Gly)	NC_000012.12:g.32796167C>G	VUS	VUS	-	VUS	VUS	PM2	-	HET	AD
7	son	07	M	Not affected		NO	NGS	SCN5A	NM_198056.3(SCN5A):c.2989= (p.Ala997=)	NC_000003.12:g.38581170=	-	-	-	-	-	-	-	WT	-	PKP2	NM_004572.4(PKP2):c.2431C>G (p.Arg811Gly)	NC_000012.12:g.32796167C>G	VUS	VUS	-	VUS	VUS	PM2	-	HET	AD

## Sheet: abbreviations
-	Not Applicable
AD	Autosomal dominant
AD/?	Autosomal dominant for HCM; inheritance unknown for DCM
AR	Autosomal recessive
BAV	Bicuspid Aortic Valve
BP4	benign Supporting
BP6	benign Supporting
BrS	Brugada syndrom
BS2	benign Strong
CPR	Cardiopulmonary Resuscitation
DCM	Dilated cardiomyopathy
DM	Diabetes mellitus
F	Female
FVF	Familial Ventricular Fibrillation
HCM	Hypertrophic cardiomyopathy
HEM	Hemizygote
HET	Heterozygote
HTN	Hypertension
ICD	Implantable cardioverter defibrillator
IVF	Isolated ventricular fibrillation
LQTS	Long QT syndrome
LVNC	Left Ventricular Non-Compaction
M	Male
MR	Mitral Regurgitation
NA	Not Available
NGS	Next Generation Sequencing
NSVT	Non-Sustained Ventricular Tachycardia
NSVT	Non-Sustained Ventricular Tachycardia
PAC	Premature Atrial Contractions
PM1	pathogenic Supporting
PM2	pathogenic Moderate
PM5	pathogenic Moderate
PP1	pathogenic Supporting
PP2	pathogenic Supporting
PP3	pathogenic Supporting
PP5	pathogenic No Influence
PS3	pathogenic Supporting
PS4	pathogenic Strong
PVC	Premature Ventricular Contractions
PVS1	pathogenic Very Strong
RVD	Right Ventricular Dilation
SCD	Sudden cardiac death
ST	Sinus Tachycardia
SVT	Supraventricular Tachycardia
VT	Ventricular Tachycardia
VUS	Variant of Uncertain Significance
WT	wild type (reference sequence)
XLD	X-linked dominant
XLR	X-linked recessive
YOB	year of birth
